# Supplementary material for: Mass Spectrometry Imaging Combined with Sparse Autoencoder Method Reveals Altered Phosphorylcholine Distribution in Imipramine Treated Wild-Type Mice Brains
Source: Int J Mol Sci. 2024 Jul 21;25(14):7969. doi: 10.3390/ijms25147969 (PMC11276679; doi:10.3390/ijms25147969)
Supplement: Supplementary file 1 [file ijms-25-07969-s001.zip]

Archive with 1 entries (1 files):
- ijms-3095669-supplementary.pdf
